# Supplementary material for: Advanced Protective Films Based on Binary ZnO-NiO@polyaniline Nanocomposite for Acidic Chloride Steel Corrosion: An Integrated Study of Theoretical and Practical Investigations
Source: Polymers (Basel). 2022 Nov 4;14(21):4734. doi: 10.3390/polym14214734 (PMC9658172; doi:10.3390/polym14214734)
Supplement: Supplementary file 1 [file polymers-14-04734-s001.zip]

Archive with 1 entries (1 files):
- polymers-1976519-supplementary.pdf
